# Supplementary material for: Two novel and correlated CF-causing insertions in the (TG)mTn tract of the CFTR gene
Source: PLoS One. 2019 Oct 8;14(10):e0222838. doi: 10.1371/journal.pone.0222838 (PMC6782095; doi:10.1371/journal.pone.0222838)
Supplement: S1 Minimal data set — . (XLSX) [file pone.0222838.s001.xlsx]

## Sheet: Foglio1
EX 10 WT	WT	Case 1	Case 2		SPLICING EX 10	WT	Case 1	Case 2
	100	38.9	40.14			0	61.1	59.86
	100	38.05	28.22			0	61.95	71.78
	100	40.38	40.14			0	59.62	59.86
	100	38.4	34.77			0	61.6	65.23
	100	34.6	40.15			0	65.4	59.85
		28.61	56.56			0	71.39	43.44
		37.3	40.99			0	62.7	59.01
		28.09	38.38			0	71.91	61.62
		37.45	46.51			0	62.55	53.49
		27.21					72.79
		32.98					67.02
MEAN	100	34.7245	40.6511		MEAN	0	65.2755	59.3489
SD	0	4.78518	7.7668		SD	0	4.78518	7.7668
