# Supplementary material for: Two novel and correlated CF-causing insertions in the (TG)mTn tract of the CFTR gene
Source: PLoS One. 2019 Oct 8;14(10):e0222838. doi: 10.1371/journal.pone.0222838 (PMC6782095; doi:10.1371/journal.pone.0222838)
Supplement: S2 Minimal data set — (XLSX) [file pone.0222838.s002.xlsx]

## Sheet: Foglio1
EX 10 WT	Ct WT	Ct Case 1	Ct Case 2		SPLICING EX 10	Ct WT	Ct Case 1	Ct Case 2
Exp 1	29.36	30.72	32.42		Exp 1	36.22	29.63	30.97
	30.22	31.44	32.53			36.31	30.47	31.67
	30.23	31.48	32.8			35.07	30.51	31.28
Exp 2		32.42	27.44		Exp 2		31.44	26.47
		32.45	27.53				31.45	25.89
		31.52	27.49				31.39	26.51
EX 10 WT	RQ WT	RQ Case 1	RQ Case 2		SPLICING EX 10	RQ WT	RQ Case 1	RQ Case 2
	94	34.8	32			6	65.2	68
		38.1	32.8				61.9	67.2
MEAN	94	36.45	32.4		MEAN	6	63.55	67.6
SD		2.33345	0.565685		SD		2.33345	0.565685
